# Supplementary material for: Tissue- and Time-Specific Expression of Otherwise Identical tRNA Genes
Source: PLoS Genet. 2016 Aug 25;12(8):e1006264. doi: 10.1371/journal.pgen.1006264 (PMC4999229; doi:10.1371/journal.pgen.1006264)
Supplement: S1 Table — (XLSX) [file pgen.1006264.s010.xlsx]

## Sheet: Supplemental Table 1
tRNA namea	Amber suppression nameb	Intronic	Name of the host gene	Reported host gene expression	Orientation relative to the flanking gene
trp41	sup-7	+	C03B1.2	Not available	similar
trp62	sup-5	+	fli-1	Muscle [1]	similar
trp76	sup-34	+	nas-30	Intestine, Hypodermis [2]	opposite
trp240	sup-33	+	trk-1	Not available	similar
trp80	sup-29	-
trp241	sup-28	+	trk-1	Not available	similar
trp38	sup-24	-
trp69	sup-21	-
a tRNA name based on the genomic tRNA database, tRNAscan-SE Analysis of Caenorhabditis elegans (WS190 May 2008)
1	Lu J, Dentler WL, Lundquist EA. FLI-1 Flightless-1 and LET-60 Ras control germ line morphogenesis in C. elegans. BMC Dev Biol. BioMed Central Ltd; 2008;8: 54. doi:10.1186/1471-213X-8-54
2	Park, J. O., Pan, J., Mohrlen, F., Schupp, M., Johnsen, R., Baillie, D. L., Zapf, R., Moerman, D. G., & Hutter, H. (2010). Characterization of the astacin family of metalloproteases in C. elegans. BMC Dev Biol, 10, 14. doi:10.1186/1471-213X-10-14
