# Supplementary material for: Tissue- and Time-Specific Expression of Otherwise Identical tRNA Genes
Source: PLoS Genet. 2016 Aug 25;12(8):e1006264. doi: 10.1371/journal.pgen.1006264 (PMC4999229; doi:10.1371/journal.pgen.1006264)
Supplement: S2 Table — (XLSX) [file pgen.1006264.s011.xlsx]

## Sheet: Sheet1
Wilcoxon rank sum test	tRNAs within introns (All)	tRNAs within introns (Same)	tRNAs within introns (Diff)	non intron tRNAs
tRNAs within introns (All)		0.136	0.0703	0.000131
tRNAs within introns (Same)			0.0042	3.43e-06
tRNAs within introns (Diff)				0.2393
non intron tRNAs
