# Supplementary material for: Tissue- and Time-Specific Expression of Otherwise Identical tRNA Genes
Source: PLoS Genet. 2016 Aug 25;12(8):e1006264. doi: 10.1371/journal.pgen.1006264 (PMC4999229; doi:10.1371/journal.pgen.1006264)
Supplement: S3 Table — (XLSX) [file pgen.1006264.s012.xlsx]

## Sheet: Sheet1
Strain Name	Description	Backround
BFF1	Ex1[C03B1.2(sup-7(st5))]	RRS
BFF2	Ex2[Phsp-16.48::C03B1.2(sup-7(st5)) + rol-6]	RRS
BFF3	Ex3[Phsp-16.48::C03B1.2 + rol-6]	RRS
BFF4	Ex4[C03B1.2(sup-7(st5)) + rol-6]	N2
BFF5	Ex5[PC03B1.2::GFP + Pmyo-3::mCherry]	N2
BFF6	Ex6[Pfli-1::GFP + Pmyo-3::mCherry]	N2
BFF7	Ex7[Pnas-30::GFP + Pmyo-3::mCherry]	N2
BFF8	Ex8[Ptrk-1::GFP + Pmyo-3::mCherry]	N2
